# Supplementary material for: Comprehensive bioinformation analysis of homeodomain-leucine zipper gene family and expression pattern of HD-Zip I under abiotic stress in Salix suchowensis
Source: BMC Genomics. 2024 Feb 15;25:182. doi: 10.1186/s12864-024-10067-x (PMC10870566; doi:10.1186/s12864-024-10067-x)
Supplement: Supplementary file 1 — Supplementary Tables [file 12864_2024_10067_MOESM1_ESM.xlsx]

## Sheet: Table S1
Table S1. List of primer sequences used for qRT-PCR analysis of the HD-Zip I genes from Salix suchowensis.
No.	Name	Orientation	Primer Sequence (5'->3')
1	SsHox13	F	GCAGAGAACCGACTGAACCTATC
		R	CGATTGCTGGCGTCCTTGAG
2	SsHox21	F	ACAGCCCTCTACCTAATCACCATC
		R	CCTTGACCATCTGATCCATCTTCTG
3	SsHox31	F	TCAAGCCCAGAACAAGAAACTTCAC
		R	GCTGCCATTGCTCCAAGAACC
4	SsHox22	F	TTCCTTCCTGGCTCTTCTCCTTC
		R	CGTCTCCATTGTCTTCGTGATCG
5	SsHox15	F	TCAAGGAGAAGGAGAGACTAAGAGC
		R	TGAAGCCGAATCAGCCATTGC
6	SsHox43	F	TTCCTCGGCTGCTCTCATCTC
		R	CGGACACAGAAAGAACAAAGAACTC
7	SsHox4	F	GGTTGATAGCAGGCACTCTGTAAG
		R	GCTGTGGTCTTCGGTGATTGC
8	SsHox27	F	TGATTCCCTTGGTGCTTTGATGTC
		R	CGGCTTCTTCCACACAACCTTC
9	SsHox2	F	CGCCTCATCTTCTTCGCCATC
		R	TGCTCCTCCAACTTCACAAACTG
10	SsHox7	F	GCCGCAGCAAGTCGCAAG
		R	AAAGAGCCCAGTAAGGAGATGAAAC
11	SsHox36	F	GGAGACTGCCAGGGACCAAC
		R	TGCTGCTATCTTCATCTGAGAGGAC
12	SsHox34	F	AGCAAGCGTTGGCGATTCAG
		R	TGACTCTCCCTTAGTTGTGTATTCG
13	SsHox51	F	GCTCTCAACTGGACGGTAATGG
		R	CATCGTGTTCACTGTGTTTCTGC
14	SsHox6	F	TGCGAGGCGTTTGAAAGATGTG
		R	GTTCTGTTGCTGTCTAGTCCTTGC
15	SsHox20	F	AAGACAACCACCATGAATCACAAGG
		R	CGCCACCACTACCATCTCCTG
16	SsHox12	F	AACAATGGAGGTGATTCTGGTGATG
		R	GTTGACTACTATGGCGATGGTAAGC
17	SsHox9	F	TTCAATTCTCGCCTCGGTTTCG
		R	CTTCCATCATTTCCAGCATCTCTCC
18	SsHox3	F	CCAACCTCATCTTCTGCAACTCTC
		R	ATATGTCATCATTTCCAGCGTCTCC
19	SsHox5	F	AGGAGGCGGCTAGAAAGAGAAG
		R	TCATCAAGAGAGGAGGAGTTAGGAG
20	SsHox38	F	GAGCAAGATGGAAGACGCAGAG
		R	TCTCGTTCTAGCCGCCTCTTATC
21	UBC	F	TGGCATCGAAACGGATCTTG
		R	ACGGATAGTCTGGAGGAAAATGA
22	OTU	F	ATTGGTGAGGAGGTGCAAGA
		R	CTGATCCCACCCCTTCATCA

## Sheet: Table S2
Table S2. The prediction of subcellular localization in S. suchowensis.
Gene	Nuclear	chloroplast	Cytoskeletal	Cytoplasmic	plasmids	Mitochondrial	Vacuolar	peroxisomes	Endoplasmic reticulum	Extracellular
SsHox1	14
SsHox2	14
SsHox3	14
SsHox4	14
SsHox5	14
SsHox6	14
SsHox7	14
SsHox8	13									1
SsHox9	14
SsHox10	7			5			2
SsHox11	13							1
SsHox12	13							1
SsHox13	14
SsHox14	13							1
SsHox15	14
SsHox16	14
SsHox17	14
SsHox18	14
SsHox19	14
SsHox20	14
SsHox21	21
SsHox22	22
SsHox23	5	1	1	5			2
SsHox24	14
SsHox25	13							1
SsHox26	1	8			2	1			1
SsHox27	14
SsHox28	13							1
SsHox29	6			6			2
SsHox30	14
SsHox31	14
SsHox32	13							1
SsHox33	12									2
SsHox34	14
SsHox35	13							1
SsHox36	14
SsHox37	6		1	5			2
SsHox38	14
SsHox39	14
SsHox40	14
SsHox41	12									2
SsHox42	12									2
SsHox43	12									2
SsHox44	13							1
SsHox45	8	2	1	1	1	1
SsHox46	13							1
SsHox47	6			6			2
SsHox48	13							1
SsHox49	4	8	1	1
SsHox50	13							1
SsHox51	14
SsHox52	14
SsHox53	13							1
SsHox54	8		3			1	2
SsHox55	14

## Sheet: Table S3
Table S3. Detailed information for the 20 motifs in the HD-Zip proteins of Salix suchowensis.
Motif	Length	Best possible match	function
1	41	ELARZLGLEPRQVKVWFQNRRARWKTKQEESDYEILKRELE	HD domain
2	29	KKKLRLTKEQVQALEESFKECPKLEPKQK	HD domain
3	33	ASFVRCRRLPSGCLIQDMENGYSKVTWVEHVEJ	START domain
4	29	GGTJZLMYAZLQVPTPLVPTREFWFLRYC	START domain
5	21	LTEENRRLQKEVQELRALKGK	Zip domain
6	41	SSQAGMLIJQESCLDEFGSKVVYTPVDWVQMPGVKPGPDSS	START domain
7	50	PVFTFANQAGLDMLETTLVALQDITLEKIFDENGRKTLCSEFPKIMQQGF	MEKHLA domain
8	50	TSVWLPVPPQRVFDFLRDERTRSZWDILSNGGPVQEMAHIANGQDPGNCV	NO
9	33	GSLLTIAFQILFESLPTAKLALMSVQTVRSLIS	NO
10	29	VHZLYRPLYESGTAFGAKRWMATLQRQCZ	NO
11	50	DVFLLQLCSGVDENAVGACAELIFAPIDETFADDAPLLPSGFRIIPLDSG	NO
12	33	KSSGCKGEASRECGVVIMNPIRLVEILMDRNSW	NO
13	37	LAQRMSRGFCEAVNGSSDHGWSLLSSDGADDVRITTR	NO
14	41	RFLREHRSEWADYGIDAYAAAAVKAGPYALPGSRPGNFGGS	NO
15	35	GPTELDKSMIIELALAAMEELVKMAQADEPLWIKS	NO
16	21	ATTLTMCPSCERVATSGQSSS	NO
17	41	ISPSHLGSHLGPKSPPGSPEALTLAHWICQSYRIYLGVELF	NO
18	21	GDSILKTLWHHSDAIMCCSLK	NO
19	29	KLRAENMRIREALKNASCPNCGGPAVIGD	NO
20	20	YVALLPSGFAILPDGSESQG	NO

## Sheet: Table S4
Table S4. Ka/Ks ratios of homologous gene pairs.
Homologous pair	Ka	Ks	Ka/Ks	Homologous pair	Ka	Ks	Ka/Ks
SsHox28/SsHox53	0.088623	0.473287	0.18725	SsHox45/PtrHox36	0.0751554	0.271226	0.277095
SsHox8/SsHox50	0.104953	0.589373	0.178076	SsHox13/PtrHox37	0.064008	0.383349	0.166971
SsHox38/SsHox5	0.198255	0.563806	0.351638	SsHox45/PtrHox42	0.0532138	0.189443	0.280896
SsHox37/SsHox23	0.03767	0.269642	0.139703	SsHox13/PtrHox41	0.0310298	0.142927	0.217102
SsHox14/SsHox48	0.286257	1.78121	0.16071	SsHox5/PtrHox8	0.148876	0.523944	0.284144
SsHox43/SsHox4	0.10802	0.512577	0.210738	SsHox23/PtrHox7	0.0308513	0.220547	0.139886
SsHox43/SsHox2	0.336919	2.48976	0.135322	SsHox5/PtrHox45	0.0980415	0.346288	0.283121
SsHox43/SsHox27	0.296671	0.7753	0.382653	SsHox23/PtrHox44	0.0217128	0.138156	0.157162
SsHox44/SsHox25	0.279372	1.94492	0.143642	SsHox8/PtrHox6	0.0451227	0.158691	0.284343
SsHox14/SsHox35	0.065618	0.392164	0.167324	SsHox37/PtrHox7	0.0096666	0.13827	0.0699113
SsHox24/SsHox33	0.051139	0.52113	0.098131	SsHox38/PtrHox8	0.0689074	0.320293	0.215138
SsHox36/SsHox34	0.07695	0.447228	0.17206	SsHox28/PtrHox30	0.065689	0.356762	0.184126
SsHox41/SsHox42	0.034761	0.487751	0.071268	SsHox8/PtrHox40	0.113176	0.440609	0.256863
SsHox24/SsHox17	0.266357	2.63657	0.101024	SsHox38/PtrHox45	0.0990675	0.429867	0.230461
SsHox36/SsHox51	0.369015	0.75593	0.48816	SsHox37/PtrHox44	0.0313597	0.231272	0.135597
SsHox14/SsHox39	0.246705	1.84813	0.133489	SsHox38/PtrHox59	0.475264	1.56833	0.303038
SsHox48/SsHox35	0.210121	2.30881	0.091008	SsHox40/PtrHox47	0.0160889	0.153254	0.104982
SsHox48/SsHox39	0.066275	0.515098	0.128665	SsHox15/PtrHox48	0.04797	0.236008	0.203256
SsHox52/SsHox30	0.068541	0.372399	0.184053	SsHox6/PtrHox46	0.075948	0.195561	0.388359
SsHox46/SsHox16	0.056787	0.390791	0.145313	SsHox15/PtrHox55	0.05656	0.47402	0.11932
SsHox47/SsHox29	0.028855	0.242163	0.119156	SsHox40/PtrHox54	0.0300824	0.266669	0.112808
SsHox26/SsHox49	0.053549	0.304867	0.175648	SsHox36/PtrHox2	0.429574	2.35582	0.182346
SsHox19/SsHox42	0.168709	2.37642	0.070993	SsHox14/PtrHox3	0.224927	1.82864	0.123002
SsHox2/SsHox4	0.335802	2.34072	0.143461	SsHox43/PtrHox10	0.0432538	0.307526	0.140651
SsHox2/SsHox27	0.089173	0.489125	0.182311	SsHox44/PtrHox11	0.0362459	0.118648	0.30549
SsHox4/SsHox27	0.341522	2.63173	0.129771	SsHox14/PtrHox12	0.0427703	0.176016	0.242991
SsHox54/SsHox29	0.099635	1.05784	0.094187	SsHox24/PtrHox13	0.0345452	0.19265	0.179316
SsHox55/SsHox11	0.213496	0.548604	0.389161	SsHox41/PtrHox15	0.0159173	0.209273	0.0760596
SsHox54/SsHox10	0.029316	0.278728	0.105178	SsHox36/PtrHox14	0.0289585	0.169845	0.1705
SsHox9/SsHox3	0.160124	0.299947	0.533841	SsHox14/PtrHox18	0.241364	1.84227	0.131014
SsHox32/SsHox45	0.072945	0.30989	0.235389	SsHox36/PtrHox20	0.36157	4.21532	0.086
SsHox21/SsHox13	0.081783	0.403265	0.202802	SsHox44/PtrHox27	0.243119	2.91188	0.0834921
SsHox15/SsHox22	0.081743	0.596778	0.136974	SsHox43/PtrHox26	0.0749271	0.526371	0.142347
SsHox40/SsHox18	0.033295	0.323783	0.102832	SsHox43/PtrHox24	0.321993	2.60533	0.12359
SsHox34/SsHox51	0.438754	1.81356	0.24193	SsHox43/PtrHox33	0.320692	2.72864	0.011998
SsHox35/SsHox39	0.233315	1.8838	0.123853	SsHox44/PtrHox35	0.272877	1.77522	0.153714
SsHox45/ATHB18	0.24157	2.84508	0.084908	SsHox24/PtrHox49	0.258302	1.65343	0.156222
SsHox45/ATHB17	0.267506	3.03229	0.088219	SsHox36/PtrHox46	0.36253	0.78876	0.45962
SsHox5/ATHB52	0.423264	2.25849	0.18741	SsHox14/PtrHox50	0.054057	0.280826	0.192491
SsHox37/ATHB9	0.127563	1.52158	0.083836	SsHox36/PtrHox52	0.064905	0.400258	0.162159
SsHox28/ATHAT14	0.25041	1.79449	0.139544	SsHox41/PtrHox53	0.035074	0.406984	0.08618
SsHox38/ATHB52	0.356227	2.75135	0.129474	SsHox24/PtrHox51	0.04046	0.432354	0.09358
SsHox40/ATHDG11	0.201963	4.25396	0.047476	SsHox24/PtrHox56	0.256289	2.22214	0.115334
SsHox41/ATHDG2	0.11483	1.51712	0.0756894	SsHox27/PtrHox10	0.291194	2.26459	0.128586
SsHox44/ATHAT9	0.260934	1.91223	0.136455	SsHox25/PtrHox11	0.265125	1.63073	0.162581
SsHox43/ATHB6	0.52338	3.20529	0.163286	SsHox27/PtrHox24	0.047995	0.301124	0.159386
SsHox36/ATHB7	0.316519	2.38158	0.132903	SsHox27/PtrHox26	0.305802	2.35403	0.129906
SsHox41/ATHDG3	0.349254	2.8147	0.124082	SsHox27/PtrHox33	0.02228	0.20129	0.110685
SsHox14/ATHB4	0.223175	1.80187	0.123857	SsHox9/PtrHox32	0.108436	0.129153	0.839596
SsHox24/ATHDG1	0.223379	1.63211	0.136865	SsHox25/PtrHox35	0.0354	0.199411	0.177523
SsHox36/ATHB12	0.258807	1.84451	0.140312	SsHox9/PtrHox59	0.151899	0.260601	0.582881
SsHox14/ATHAT3	0.206134	1.43211	0.143937	SsHox11/PtrHox28	0.154969	0.735516	0.210695
SsHox43/ATHB16	0.38148	0.78643	0.485078	SsHox10/PtrHox31	0.024416	0.279642	0.087311
SsHox14/ATHAT1	0.321908	2.62238	0.122754	SsHox10/PtrHox61	0.023251	0.124657	0.186515
SsHox24/ATANL2	0.187336	2.88291	0.064981	SsHox11/PtrHox62	0.115482	0.357858	0.322703
SsHox44/ATHAT22	0.246892	3.12626	0.0789736	SsHox32/PtrHox36	0.019076	0.083197	0.229287
SsHox43/ATHB5	0.46404	0.83671	0.554601	SsHox21/PtrHox37	0.047935	0.178096	0.269154
SsHox24/ATHDG7	0.331903	3.31301	0.100182	SsHox21/PtrHox41	0.066579	0.380636	0.174915
SsHox14/ATHAT2	0.288221	1.3399	0.215106	SsHox32/PtrHox42	0.054304	0.286487	0.189552
SsHox27/ATHB6	0.308835	0.79689	0.38755	SsHox50/PtrHox6	0.089847	0.37792	0.23774
SsHox25/ATHAT9	0.196891	4.50735	0.043682	SsHox49/PtrHox23	0.04553	0.256387	0.177583
SsHox27/ATHB16	0.27331	0.78591	0.347762	SsHox50/PtrHox40	0.043902	0.158729	0.276586
SsHox25/ATHAT22	0.173749	2.73284	0.063578	SsHox49/PtrHox39	0.013498	0.121441	0.111149
SsHox27/ATHB5	0.29908	0.80495	0.371551	SsHox46/PtrHox4	0.038562	0.345099	0.111741
SsHox10/ATHB15	0.118873	1.60929	0.073867	SsHox47/PtrHox5	0.025713	0.251392	0.102282
SsHox32/ATHB18	0.319332	2.41686	0.132127	SsHox52/PtrHox1	0.052429	0.314911	0.166489
SsHox32/ATHB17	0.248174	3.72499	0.066624	SsHox48/PtrHox3	0.052797	0.463598	0.113885
SsHox49/ATIFL1	0.1121	1.42866	0.078465	SsHox48/PtrHox12	0.252631	2.26702	0.111438
SsHox47/ATHB15	0.076877	1.29	0.059595	SsHox48/PtrHox18	0.024081	0.24938	0.096563
SsHox48/ATHB4	0.228728	0.80229	0.285094	SsHox52/PtrHox19	0.01798	0.175865	0.10224
SsHox48/ATHAT3	0.226327	0.87994	0.257207	SsHox47/PtrHox16	0.015567	0.150043	0.10375
SsHox48/ATHB2	0.18693	0.77651	0.240731	SsHox46/PtrHox17	0.018398	0.233016	0.078955
SsHox48/ATHAT1	0.234475	4.0418	0.058012	SsHox48/PtrHox50	0.222504	1.74982	0.127158
SsHox52/ATHDG4	0.348553	2.72872	0.127735	SsHox34/PtrHox2	0.35434	0.78145	0.453439
SsHox52/ATHDG5	0.261997	2.88214	0.090904	SsHox35/PtrHox3	0.203045	1.64792	0.123213
SsHox48/ATHAT2	0.216782	2.16642	0.100065	SsHox35/PtrHox12	0.090478	0.358443	0.252418
SsHox42/ATHDG2	0.104607	4.2985	0.024336	SsHox33/PtrHox13	0.031246	0.389052	0.080313
SsHox34/ATHB7	0.33479	2.51063	0.133349	SsHox34/PtrHox14	0.0762	0.345739	0.220399
SsHox42/ATHDG3	0.353031	2.13252	0.165546	SsHox42/PtrHox15	0.03048	0.358742	0.084965
SsHox35/ATHB4	0.195527	1.26777	0.154229	SsHox34/PtrHox20	0.26984	0.8008	0.336963
SsHox33/ATHDG1	0.210245	0.93124	0.225769	SsHox35/PtrHox18	0.198209	1.9592	0.101168
SsHox34/ATHB12	0.308197	1.21501	0.253658	SsHox33/PtrHox49	0.261182	1.80296	0.144863
SsHox35/ATHAT3	0.195264	0.77063	0.253382	SsHox34/PtrHox52	0.052227	0.17961	0.290782
SsHox42/ATML1	0.164814	1.29994	0.126786	SsHox42/PtrHox53	0.015093	0.193351	0.078058
SsHox35/ATHAT1	0.31041	3.79355	0.081826	SsHox35/PtrHox50	0.020259	0.179505	0.112859
SsHox33/ATANL2	0.163243	3.48008	0.046908	SsHox33/PtrHox51	0.013368	0.206336	0.064785
SsHox35/ATHAT2	0.23006	0.81335	0.282855	SsHox19/PtrHox9	0.468927	1.20738	0.388386
SsHox19/ATPDF2	0.135247	2.05778	0.065725	SsHox19/PtrHox21	0.026926	0.110947	0.242696
SsHox19/ATML1	0.129849	1.2646	0.10268	SsHox26/PtrHox23	0.032568	0.094537	0.344499
SsHox26/ATIFL1	0.131587	1.50498	0.087434	SsHox26/PtrHox39	0.051257	0.283973	0.180498
SsHox18/ATHDG11	0.191811	2.21307	0.086672	SsHox19/PtrHox43	0.047239	0.298416	0.158298
SsHox17/ATHDG7	0.337628	2.24722	0.150243	SsHox19/PtrHox53	0.164641	1.70981	0.096292
SsHox4/ATHB6	0.438605	2.16778	0.202329	SsHox17/PtrHox13	0.269565	2.3431	0.115046
SsHox2/ATHB6	0.275972	0.7976	0.346003	SsHox17/PtrHox49	0.071953	0.282184	0.254986
SsHox20/ATHB40	0.256835	1.753	0.146512	SsHox22/PtrHox48	0.062174	0.393846	0.157864
SsHox2/ATHB16	0.29219	0.84752	0.344759	SsHox18/PtrHox47	0.032573	0.287687	0.113224
SsHox4/ATHB16	0.53646	3.92079	0.136824	SsHox17/PtrHox56	0.02938	0.122444	0.239946
SsHox2/ATHB5	0.311883	0.91061	0.342499	SsHox18/PtrHox54	0.017371	0.123878	0.140229
SsHox20/ATHB53	0.393745	2.84025	0.13863	SsHox22/PtrHox55	0.02994	0.210058	0.142531
SsHox4/ATHB5	0.461172	3.78907	0.121711	SsHox4/PtrHox10	0.099333	0.345386	0.287599
SsHox16/ATGL2	0.235497	1.27476	0.184738	SsHox2/PtrHox10	0.330752	2.06158	0.160436
SsHox29/ATHB15	0.088997	1.31007	0.067933	SsHox4/PtrHox26	0.062641	0.192465	0.325466
SsHox39/ATHB4	0.28437	3.23006	0.0880386	SsHox2/PtrHox24	0.026956	0.230862	0.116761
SsHox51/ATHB7	0.34299	0.86527	0.396397	SsHox20/PtrHox25	0.068925	0.2342	0.294298
SsHox51/ATHB12	0.442327	3.45172	0.128147	SsHox4/PtrHox24	0.32686	3.21526	0.101659
SsHox30/ATHDG4	0.374662	2.79556	0.13402	SsHox2/PtrHox26	0.321431	2.87211	0.111915
SsHox39/ATHAT1	0.24748	3.51806	0.070346	SsHox20/PtrHox34	0.101793	0.367885	0.276699
SsHox39/ATHB2	0.19864	0.79158	0.250941	SsHox2/PtrHox33	0.049538	0.465686	0.106377
SsHox39/ATHAT2	0.233122	1.91738	0.121584	SsHox4/PtrHox33	0.33247	1.80622	0.18407
SsHox30/ATHDG5	0.269792	4.15183	0.064981	SsHox51/PtrHox2	0.067103	0.152716	0.439396
SsHox54/ATHB15	0.104202	1.74089	0.059855	SsHox30/PtrHox1	0.046797	0.161933	0.288988
SsHox7/ATHB22	0.391317	2.13546	0.183247	SsHox39/PtrHox3	0.032437	0.17634	0.183949
SsHox54/ATHB8	0.097558	1.51103	0.0645641	SsHox16/PtrHox4	0.0357	0.198822	0.179559
SsHox7/ATHB51	0.355656	0.8172	0.435213	SsHox29/PtrHox5	0.028566	0.156254	0.182815
SsHox53/ATHAT14	0.297397	1.66277	0.178856	SsHox51/PtrHox14	0.4017	3.01334	0.133307
SsHox31/ATHB13	0.282936	1.97251	0.14344	SsHox39/PtrHox12	0.219919	1.96493	0.111922
SsHox31/ATHB23	0.319148	1.75311	0.182047	SsHox29/PtrHox16	0.036946	0.271808	0.135926
SsHox31/ATHB20	0.289293	0.80398	0.359826	SsHox16/PtrHox17	0.057416	0.289305	0.198462
SsHox31/ATHB3	0.24458	0.78316	0.312299	SsHox39/PtrHox18	0.055394	0.466748	0.11868
SsHox14/Zmhdz25	0.31467	2.82066	0.111559	SsHox30/PtrHox19	0.066709	0.316967	0.210459
SsHox43/Zmhdz3	0.50027	1.80916	0.276521	SsHox51/PtrHox20	0.167631	0.439029	0.381821
SsHox43/Zmhdz14	0.53248	1.80527	0.294959	SsHox29/PtrHox31	0.099956	1.02643	0.097381
SsHox43/Zmhdz10	0.46765	1.75041	0.267166	SsHox51/PtrHox52	0.32265	0.78028	0.413505
SsHox43/Zmhdz8	0.45066	1.78856	0.251968	SsHox39/PtrHox50	0.221647	2.21369	0.100126
SsHox43/Zmhdz17	0.54939	2.82043	0.194789	SsHox55/PtrHox28	0.064177	0.414636	0.154779
SsHox44/Zmhdz30	0.35925	2.83554	0.126695	SsHox53/PtrHox30	0.031652	0.198198	0.159701
SsHox25/Zmhdz35	0.33071	2.86797	0.115312	SsHox54/PtrHox31	0.007085	0.11029	0.064241
SsHox27/Zmhdz14	0.50401	1.8567	0.271455	SsHox55/PtrHox62	0.175184	0.450804	0.388604
SsHox27/Zmhdz17	0.50257	1.8388	0.273314	SsHox54/PtrHox61	0.021059	0.250186	0.084173
SsHox25/Zmhdz30	0.36594	0.86374	0.423669	SsHox3/PtrHox32	0.119261	0.237555	0.502035
SsHox11/Zmhdz28	0.39009	0.83075	0.469564	SsHox3/PtrHox59	0.066983	0.124589	0.537633
SsHox48/Zmhdz25	0.32126	0.76806	0.418275	SsHox31/PtrHox60	0.026249	0.326026	0.080513
SsHox52/Zmhdz50	0.27526	0.84967	0.323961	SsHox7/PtrHox29	0.05779	0.183082	0.315653
SsHox48/Zmhdz34	0.27664	3.11654	0.0887652	SsHox53/PtrHox57	0.044251	0.297244	0.148871
SsHox35/Zmhdz25	0.34663	0.8381	0.41359	SsHox28/PtrHox57	0.066841	0.314354	0.212629
SsHox19/Zmhdz42	0.19604	0.8705	0.225204
SsHox19/Zmhdz52	0.33239	0.91004	0.365248
SsHox4/Zmhdz14	0.53472	2.84499	0.187951
SsHox2/Zmhdz14	0.49009	1.75478	0.279289
SsHox4/Zmhdz3	0.4758	1.81057	0.26279
SsHox4/Zmhdz17	0.52004	2.8412	0.183035
SsHox30/Zmhdz50	0.28893	0.84947	0.34013
SsHox39/Zmhdz25	0.31777	0.81796	0.388491
SsHox39/Zmhdz34	0.27771	0.78675	0.352984
SsHox51/Zmhdz6	0.47672	1.8023	0.264506
SsHox55/Zmhdz28	0.37377	0.79085	0.472618

## Sheet: Table S5
Table S5. Gene ontology of the of HD-Zip gene family in Salix suchowensis.
GO_acc	Term_type	Term	queryitem	querytotal	refitem	reftotal	pvalue
GO:0001071	Molecular Function	nucleic acid binding transcription factor activity	55	55	1462	14012	6.3e-23
GO:0003700	Molecular Function	transcription factor activity, sequence-specific DNA binding	55	55	1462	14012	6.3e-23
GO:0048497	Biological Process	maintenance of floral organ identity	38	55	15	14012	4.5e-19
GO:0006355	Biological Process	regulation of transcription, DNA-templated	55	55	1999	14012	4.7e-18
GO:1903506	Biological Process	regulation of nucleic acid-templated transcription	55	55	2033	14012	8.4e-18
GO:2001141	Biological Process	regulation of RNA biosynthetic process	55	55	2033	14012	8.4e-18
GO:0006351	Biological Process	transcription, DNA-templated	55	55	2068	14012	1.5e-17
GO:0097659	Biological Process	nucleic acid-templated transcription	55	55	2101	14012	2.6e-17
GO:0006970	Biological Process	response to osmotic stress	37	55	21	14012	2.6e-17
GO:0032774	Biological Process	RNA biosynthetic process	55	55	2113	14012	3.1e-17
GO:0051252	Biological Process	regulation of RNA metabolic process	55	55	2136	14012	4.5e-17
GO:2000112	Biological Process	regulation of cellular macromolecule biosynthetic process	55	55	2213	14012	1.5e-16
GO:0019219	Biological Process	regulation of nucleobase-containing compound metabolic process	55	55	2238	14012	2.1e-16
GO:0010556	Biological Process	regulation of macromolecule biosynthetic process	55	55	2263	14012	3.1e-16
GO:0031326	Biological Process	regulation of cellular biosynthetic process	55	55	2334	14012	8.6e-16
GO:0034654	Biological Process	nucleobase-containing compound biosynthetic process	55	55	2351	14012	1.1e-15
GO:0009889	Biological Process	regulation of biosynthetic process	55	55	2365	14012	1.3e-15
GO:0010468	Biological Process	regulation of gene expression	55	55	2422	14012	2.8e-15
GO:0018130	Biological Process	heterocycle biosynthetic process	55	55	2553	14012	1.5e-14
GO:0051171	Biological Process	regulation of nitrogen compound metabolic process	55	55	2653	14012	5.2e-14
GO:0019438	Biological Process	aromatic compound biosynthetic process	55	55	2655	14012	5.3e-14
GO:0080090	Biological Process	regulation of primary metabolic process	55	55	2708	14012	9.8e-14
GO:1901362	Biological Process	organic cyclic compound biosynthetic process	55	55	2750	14012	1.6e-13
GO:0031323	Biological Process	regulation of cellular metabolic process	55	55	2816	14012	3.2e-13
GO:0060255	Biological Process	regulation of macromolecule metabolic process	55	55	2821	14012	3.4e-13
GO:0034645	Biological Process	cellular macromolecule biosynthetic process	55	55	2878	14012	6.3e-13
GO:0045596	Biological Process	negative regulation of cell differentiation	9	55	60	14012	1.1e-12
GO:0044271	Biological Process	cellular nitrogen compound biosynthetic process	55	55	2941	14012	1.2e-12
GO:0009059	Biological Process	macromolecule biosynthetic process	55	55	2974	14012	1.7e-12
GO:0019222	Biological Process	regulation of metabolic process	55	55	3074	14012	4.5e-12
GO:0043565	Molecular Function	sequence-specific DNA binding	52	55	745	14012	4.6e-12
GO:0003677	Molecular Function	DNA binding	52	55	1190	14012	7.5e-12
GO:0010467	Biological Process	gene expression	45	55	3162	14012	1e-11
GO:0016070	Biological Process	RNA metabolic process	45	55	3218	14012	1.7e-11
GO:0045595	Biological Process	regulation of cell differentiation	11	55	185	14012	1.2e-10
GO:0048367	Biological Process	shoot system development	35	55	995	14012	1.4e-10
GO:0090304	Biological Process	nucleic acid metabolic process	45	55	3564	14012	3e-10
GO:0009888	Biological Process	tissue development	20	55	873	14012	4.3e-10
GO:0010016	Biological Process	shoot system morphogenesis	35	55	253	14012	1.2e-09
GO:0006139	Biological Process	nucleobase-containing compound metabolic process	45	55	3848	14012	2.3e-09
GO:0009908	Biological Process	flower development	15	55	537	14012	3e-09
GO:0090567	Biological Process	reproductive shoot system development	15	55	550	14012	4.1e-09
GO:0048437	Biological Process	floral organ development	11	55	281	14012	9.5e-09
GO:0044249	Biological Process	cellular biosynthetic process	45	55	4071	14012	9.8e-09
GO:0099402	Biological Process	plant organ development	21	55	1163	14012	9.9e-09
GO:0048513	Biological Process	animal organ development	16	55	680	14012	1.1e-08
GO:0046483	Biological Process	heterocycle metabolic process	45	55	4103	14012	1.2e-08
GO:1901576	Biological Process	organic substance biosynthetic process	45	55	4143	14012	1.5e-08
GO:0010014	Biological Process	meristem initiation	6	55	49	14012	2.1e-08
GO:0009653	Biological Process	anatomical structure morphogenesis	21	55	1231	14012	2.5e-08
GO:0006725	Biological Process	cellular aromatic compound metabolic process	45	55	4245	14012	2.8e-08
GO:0048608	Biological Process	reproductive structure development	22	55	1349	14012	2.8e-08
GO:0061458	Biological Process	reproductive system development	22	55	1349	14012	2.8e-08
GO:0009058	Biological Process	biosynthetic process	45	55	4294	14012	3.7e-08
GO:1901360	Biological Process	organic cyclic compound metabolic process	45	55	4366	14012	5.5e-08
GO:0034641	Biological Process	cellular nitrogen compound metabolic process	45	55	4384	14012	6.1e-08
GO:0048825	Biological Process	cotyledon development	6	55	60	14012	7.2e-08
GO:0009827	Biological Process	plant-type cell wall modification	5	55	32	14012	8.7e-08
GO:0048507	Biological Process	meristem development	11	55	351	14012	8.8e-08
GO:0050794	Biological Process	regulation of cellular process	45	55	4563	14012	1.6e-07
GO:0051093	Biological Process	negative regulation of developmental process	9	55	230	14012	1.8e-07
GO:0003006	Biological Process	developmental process involved in reproduction	22	55	1579	14012	3.5e-07
GO:0009933	Biological Process	meristem structural organization	6	55	83	14012	5.1e-07
GO:0009414	Biological Process	response to water deprivation	42	55	2196	14012	8.5e-07
GO:0009637	Biological Process	response to blue light	41	55	95	14012	1.1e-06
GO:0009791	Biological Process	post-embryonic development	22	55	1703	14012	1.1e-06
GO:0048532	Biological Process	anatomical structure arrangement	6	55	101	14012	1.6e-06
GO:0050789	Biological Process	regulation of biological process	45	55	5062	14012	1.7e-06
GO:0022414	Biological Process	reproductive process	22	55	1777	14012	2.1e-06
GO:0000003	Biological Process	reproduction	22	55	1786	14012	2.3e-06
GO:0009651	Biological Process	response to salt stress	44	55	2201	14012	2.4e-06
GO:0050793	Biological Process	regulation of developmental process	15	55	936	14012	3e-06
GO:0030154	Biological Process	cell differentiation	38	55	970	14012	3.4e-06
GO:0044702	Biological Process	single organism reproductive process	20	55	1583	14012	3.8e-06
GO:0009793	Biological Process	embryo development ending in seed dormancy	10	55	438	14012	5.1e-06
GO:0048869	Biological Process	cellular developmental process	17	55	1253	14012	6.6e-06
GO:0042545	Biological Process	cell wall modification	5	55	76	14012	7e-06
GO:0009416	Biological Process	response to light stimulus	13	55	779	14012	7.6e-06
GO:1901363	Molecular Function	heterocyclic compound binding	26	55	2553	14012	9.8e-06
GO:0097159	Molecular Function	organic cyclic compound binding	26	55	2568	14012	1.1e-05
GO:0009314	Biological Process	response to radiation	13	55	822	14012	1.3e-05
GO:0007275	Biological Process	multicellular organism development	27	55	2768	14012	1.4e-05
GO:0010154	Biological Process	fruit development	12	55	717	14012	1.5e-05
GO:0048827	Biological Process	phyllome development	11	55	618	14012	1.8e-05
GO:0065007	Biological Process	biological regulation	45	55	5686	14012	1.9e-05
GO:0010090	Biological Process	trichome morphogenesis	14	55	103	14012	2e-05
GO:0090558	Biological Process	plant epidermis development	8	55	321	14012	2.1e-05
GO:0009790	Biological Process	embryo development	10	55	529	14012	2.5e-05
GO:0048523	Biological Process	negative regulation of cellular process	15	55	1136	14012	2.6e-05
GO:0042803	Molecular Function	protein homodimerization activity	7	55	243	14012	2.7e-05
GO:0044707	Biological Process	single-multicellular organism process	27	55	2928	14012	3.4e-05
GO:0009965	Biological Process	leaf morphogenesis	5	55	108	14012	3.8e-05
GO:0048366	Biological Process	leaf development	9	55	449	14012	3.8e-05
GO:0044260	Biological Process	cellular macromolecule metabolic process	45	55	5931	14012	4.2e-05
GO:0032501	Biological Process	multicellular organismal process	27	55	3053	14012	6.4e-05
GO:0090626	Biological Process	plant epidermis morphogenesis	5	55	123	14012	7.1e-05
GO:0046983	Molecular Function	protein dimerization activity	7	55	288	14012	7.7e-05
GO:0043170	Biological Process	macromolecule metabolic process	45	55	6244	14012	0.00011
GO:0044767	Biological Process	single-organism developmental process	27	55	3179	14012	0.00011
GO:0009664	Biological Process	plant-type cell wall organization	5	55	140	14012	0.00013
GO:0010026	Biological Process	trichome differentiation	5	55	139	14012	0.00013
GO:0048519	Biological Process	negative regulation of biological process	16	55	1468	14012	0.00013
GO:0048856	Biological Process	anatomical structure development	27	55	3284	14012	0.00018
GO:0048316	Biological Process	seed germination	20	55	686	14012	0.0002
GO:0048468	Biological Process	cell development	8	55	465	14012	0.00027
GO:0006807	Biological Process	nitrogen compound metabolic process	45	55	6733	14012	0.0004
GO:0032502	Biological Process	developmental process	27	55	3520	14012	0.00047
GO:0045893	Biological Process	positive regulation of transcription, DNA-templated	8	55	512	14012	0.00049
GO:0071555	Biological Process	cell wall organization	5	55	196	14012	0.00061
GO:1902680	Biological Process	positive regulation of RNA biosynthetic process	8	55	535	14012	0.00065
GO:1903508	Biological Process	positive regulation of nucleic acid-templated transcription	8	55	535	14012	0.00065
GO:0051254	Biological Process	positive regulation of RNA metabolic process	8	55	566	14012	0.00093
GO:0048364	Biological Process	root development	50	55	569	14012	0.00096
GO:0022622	Biological Process	root system development	42	55	571	14012	0.00098
GO:0009887	Biological Process	organ morphogenesis	5	55	223	14012	0.0011
GO:0042802	Molecular Function	identical protein binding	7	55	471	14012	0.0014
GO:0010557	Biological Process	positive regulation of macromolecule biosynthetic process	8	55	608	14012	0.0014
GO:0045229	Biological Process	external encapsulating structure organization	5	55	235	14012	0.0014
GO:0010628	Biological Process	positive regulation of gene expression	8	55	614	14012	0.0015
GO:0045935	Biological Process	positive regulation of nucleobase-containing compound metabolic process	8	55	609	14012	0.0015
GO:0044238	Biological Process	primary metabolic process	45	55	7371	14012	0.0017
GO:0031328	Biological Process	positive regulation of cellular biosynthetic process	8	55	631	14012	0.0018
GO:0009891	Biological Process	positive regulation of biosynthetic process	8	55	647	14012	0.0021
GO:0009733	Biological Process	response to auxin	49	55	390	14012	0.0024
GO:0000902	Biological Process	cell morphogenesis	7	55	532	14012	0.0027
GO:0000904	Biological Process	cell morphogenesis involved in differentiation	5	55	278	14012	0.0028
GO:0009628	Biological Process	response to abiotic stimulus	17	55	2213	14012	0.0031
GO:0071669	Biological Process	plant-type cell wall organization or biogenesis	5	55	291	14012	0.0034
GO:0044237	Biological Process	cellular metabolic process	45	55	7862	14012	0.0043
GO:0071704	Biological Process	organic substance metabolic process	45	55	7907	14012	0.0046
GO:0032989	Biological Process	cellular component morphogenesis	7	55	597	14012	0.005
GO:0000975	Molecular Function	regulatory region DNA binding	6	55	486	14012	0.0069
GO:0001067	Molecular Function	regulatory region nucleic acid binding	6	55	486	14012	0.0069
GO:0044212	Molecular Function	transcription regulatory region DNA binding	6	55	486	14012	0.0069
GO:0009725	Biological Process	response to hormone	28	55	1863	14012	0.0072
GO:0051173	Biological Process	positive regulation of nitrogen compound metabolic process	8	55	805	14012	0.0074
GO:0010033	Biological Process	response to organic substance	16	55	2329	14012	0.0099
GO:0010604	Biological Process	positive regulation of macromolecule metabolic process	8	55	849	14012	0.0099
GO:0031325	Biological Process	positive regulation of cellular metabolic process	8	55	859	14012	0.011
GO:0048522	Biological Process	positive regulation of cellular process	10	55	1236	14012	0.012
GO:0008152	Biological Process	metabolic process	45	55	8616	14012	0.014
GO:0009893	Biological Process	positive regulation of metabolic process	8	55	933	14012	0.016
GO:0071554	Biological Process	cell wall organization or biogenesis	5	55	431	14012	0.016
GO:0009719	Biological Process	response to endogenous stimulus	14	55	2085	14012	0.017
GO:0005488	Molecular Function	binding	26	55	4702	14012	0.021
GO:0048518	Biological Process	positive regulation of biological process	11	55	1558	14012	0.021
GO:0009737	Biological Process	response to abscisic acid	42	55	734	14012	0.033
GO:0097305	Biological Process	response to alcohol	6	55	718	14012	0.037
GO:0005634	Cellular Component	nucleus	55	55	3937	14012	0.042
